# Supplementary material for: Expansion of Neisseria meningitidis Serogroup C Clonal Complex 10217 during Meningitis Outbreak, Burkina Faso, 2019
Source: Emerg Infect Dis. 2024 Mar;30(3):460–8. doi: 10.3201/eid3003.221760 (PMC10902552; doi:10.3201/eid3003.221760)
Supplement: Appendix — Additional information for expansion of Neisseria meningitidis serogroup C clonal complex 10217 during meningitis outbreak, Burkina Faso, 2019. [file 22-1760-Techapp-s1.xlsx]

## Sheet: Appendix Table
Article DOI: https://doi.org/10.3201/eid3003.221760
EID cannot ensure accessibility for supplementary materials supplied by authors.
Readers who have difficulty accessing supplementary content should contact the authors for assistance.
Expansion of Neisseria meningitidis Serogroup C Clonal Complex 10217
during 2019 Meningitis Outbreak, Burkina Faso
Appendix Table. Whole-genome sequencing data from this outbreak are publicly available in the PubMLST database
PubMLST ID	Isolate Id	Submitter_Country	PubMed reference numbers
35025	Niga1-14	Nigeria	30846392; 35234504
35036	Niga10-14	Nigeria	30846392; 35234504
35047	Niga17-14	Nigeria	30846392; 35234504
35056	Niga8-13	Nigeria	30846392
35066	Niga13-13	Nigeria	30846392
35072	Niga21-13	Nigeria	30846392
39506	Niga2-15	Nigeria	30846392
51836	Niga2-14	Nigeria	30846392; 35234504
51837	Niga3-14	Nigeria	30846392; 35234504
56587	Nig19_13	Nigeria	30846392
56588	Nig17_13	Nigeria	30846392
56589	Nig9_13	Nigeria	30846392
56590	Nig20_13	Nigeria	30846392
56600	Niga25_15	Nigeria	30846392; 35234504
56602	Nig8/13	Nigeria	29735685
57243	Niga11-15	Nigeria	30846392; 35234504
58382	M38799	Burkina Faso	30846392; 35234504
58393	M40789	Mali	30846392; 35234504
58394	M40775	Mali	30846392; 35234504
58395	M40776	Mali	30846392; 35234504
58396	M40777	Mali	30846392; 35234504
58397	M40778	Mali	30846392; 35234504
58398	M38260	Mali	30846392; 35234504
58399	M40780	Mali	30846392; 35234504
58400	M40783	Mali	30846392; 35234504
58409	Niga16/15	Nigeria	30846392; 35234504
58410	Niga29/15	Nigeria	30846392; 35234504
58411	Niga6/15	Nigeria	30846392; 35234504
58412	Niga9/15	Nigeria	30846392; 35234504
58413	Niga8/15	Nigeria	30846392; 35234504
58414	Niga17/15	Nigeria	30846392; 35234504
84169	M48292	Niger	35234504
87068	M40774	Mali	30846392; 35234504
119939	M50549	Burkina Faso	32938738
119940	M50550	Burkina Faso	32938738
119941	M50552	Burkina Faso	32938738
119942	M50553	Burkina Faso	32938738
119943	M50555	Burkina Faso	32938738
119944	M50556	Burkina Faso	32938738
119945	M50565	Burkina Faso	32938738
119946	M50568	Burkina Faso	32938738
119947	M50570	Burkina Faso	32938738
119948	M50576	Burkina Faso	32938738
119949	M50578	Burkina Faso	32938738
119950	M50581	Burkina Faso	32938738
119951	M50583	Burkina Faso	32938738
119952	M50584	Burkina Faso	32938738
119953	M50585	Burkina Faso	32938738
119954	M50586	Burkina Faso	32938738
119955	M50587	Burkina Faso	32938738
119956	M50588	Burkina Faso	32938738
120104	M48097	Niger	35325163
120110	M48122	Niger	35325163
120111	M48130	Niger	35325163
120124	M48597	Nigeria	35325163
120125	M48603	Nigeria	35325163
120126	M48604	Nigeria	35325163
120127	M48613	Nigeria	35325163
120128	M48634	Nigeria	35325163
120155	M48677	Nigeria	35325163
120156	M48681	Nigeria	35325163
120158	M48692	Nigeria	35325163
120159	M48694	Nigeria	35325163
120160	M48697	Nigeria	35325163
120161	M48698	Nigeria	35325163
120162	M48713	Nigeria	35325163
120163	M48714	Nigeria	35325163
120164	M48715	Nigeria	35325163
120165	M48717	Nigeria	35325163
120166	M48718	Nigeria	35325163
120167	M48721	Nigeria	35325163
120168	M48727	Nigeria	35325163
120169	M48733	Nigeria	35325163
120170	M48736	Nigeria	35325163
120171	M48737	Nigeria	35325163
120172	M48743	Nigeria	35325163
120173	M48747	Nigeria	35325163
120174	M48751	Nigeria	35325163
120188	M52114	Nigeria	35325163
120189	M52115	Nigeria	35325163
120190	M52152	Nigeria	35325163
120191	M52159	Nigeria	35325163
120197	M52170	Nigeria	35325163
120198	M52171	Nigeria	35325163
120200	M52181	Nigeria	35325163
120201	M52182	Nigeria	35325163
120202	M52184	Nigeria	35325163
120208	M52209	Nigeria	35325163
120211	M52213	Nigeria	35325163
120217	M52428	Niger	35325163
120219	M52434	Niger	35325163
120220	M52438	Niger	35325163
120221	M52439	Niger	35325163
120222	M52442	Niger	35325163
120223	M52460	Niger	35325163
120224	M52462	Niger	35325163
120225	M52463	Niger	35325163
120228	M52480	Niger	35325163
120234	M52495	Niger	35325163
120235	M52496	Niger	35325163
120236	M52497	Niger	35325163
120237	M52499	Niger	35325163
120238	M52500	Niger	35325163
120239	M52503	Niger	35325163
120240	M52504	Niger	35325163
120241	M52506	Niger	35325163
120242	M53050	Burkina Faso	35325163
120249	M53084	Burkina Faso	35325163
120252	M53098	Burkina Faso	35325163
120256	M53107	Burkina Faso	35325163
120257	M53125	Burkina Faso	35325163
120261	M53184	Burkina Faso	35325163
120262	M53189	Burkina Faso	35325163
120263	M53194	Burkina Faso	35325163
120264	M53195	Burkina Faso	35325163
120265	M53196	Burkina Faso	35325163
120266	M53204	Burkina Faso	35325163
120267	M53205	Burkina Faso	35325163
120269	M53219	Burkina Faso	35325163
120271	M53230	Burkina Faso	35325163
120272	M53233	Burkina Faso	35325163
120273	M53235	Burkina Faso	35325163
120276	M53246	Burkina Faso	35325163
120278	M53250	Burkina Faso	35325163
120285	M53265	Burkina Faso	35325163
120290	M53282	Burkina Faso	35325163
125049	M52542	Niger	N/A
125050	M52540	Niger	N/A
125051	M52539	Niger	N/A
125053	M52536	Niger	N/A
125055	M52532	Niger	N/A
125057	M52529	Niger	N/A
125059	M52526	Niger	N/A
125060	M52525	Niger	N/A
125207	M51358	Togo	35234504
125209	M51356	Togo	35234504
125210	M51353	Togo	35234504
125211	M51352	Togo	35234504
125212	M51351	Togo	35234504
125213	M51350	Togo	35234504
125214	M51349	Togo	35234504
125215	M51348	Togo	35234504
125216	M51347	Togo	35234504
125217	M51346	Togo	35234504
125218	M51345	Togo	35234504
125219	M51344	Togo	35234504
125220	M51343	Togo	35234504
125221	M51342	Togo	35234504
125222	M51341	Togo	35234504
135433	M37532	Niger	35234504
135434	M37533	Niger	N/A
135435	M37534	Niger	35234504
135436	M37535	Niger	35234504
135437	M37536	Niger	35234504
135438	M37537	Niger	35234504
135439	M37538	Niger	35234504
135440	M37539	Niger	35234504
135441	M37540	Niger	35234504
135442	M37541	Niger	35234504
135443	M37542	Niger	35234504
135444	M37543	Niger	35234504
135445	M37544	Niger	35234504
135446	M37545	Niger	35234504
135447	M37546	Niger	35234504
135448	M37547	Niger	35234504
135449	M37548	Niger	35234504
135450	M37549	Niger	35234504
135451	M37550	Niger	35234504
135452	M37551	Niger	35234504
135453	M37552	Niger	35234504
135454	M37553	Niger	35234504
135455	M37554	Niger	35234504
135456	M37555	Niger	35234504
135457	M37556	Niger	35234504
135458	M37557	Niger	35234504
135459	M37558	Niger	35234504
135460	M37559	Niger	35234504
135461	M37560	Niger	35234504
135462	M37561	Niger	35234504
135463	M37562	Niger	35234504
135464	M37563	Niger	35234504
135465	M37564	Niger	35234504
135466	M37565	Niger	35234504
135467	M37566	Niger	35234504
135468	M37567	Niger	35234504
135469	M37568	Niger	35234504
135470	M37569	Niger	35234504
135471	M37570	Niger	35234504
135472	M37571	Niger	35234504
135473	M37572	Niger	35234504
135474	M37573	Niger	35234504
135475	M37574	Niger	35234504
135476	M37575	Niger	35234504
135477	M37576	Niger	35234504
135478	M37577	Niger	35234504
135479	M37578	Niger	35234504
135480	M37579	Niger	35234504
135481	M37580	Niger	35234504
135482	M37581	Niger	35234504
135483	M37582	Niger	35234504
135484	M37583	Niger	35234504
135485	M37584	Niger	35234504
135486	M37585	Niger	35234504
135487	M37586	Niger	35234504
135488	M37587	Niger	35234504
135489	M37589	Niger	35234504
135490	M37590	Niger	35234504
135491	M37591	Niger	35234504
135492	M37592	Niger	35234504
135493	M37593	Niger	35234504
135494	M37594	Niger	35234504
135495	M37595	Niger	35234504
135496	M37596	Niger	35234504
135497	M37597	Niger	35234504
135498	M37598	Niger	35234504
135499	M37599	Niger	35234504
135500	M37600	Niger	35234504
135501	M37601	Niger	35234504
135502	M37602	Niger	35234504
135503	M37603	Niger	35234504
135504	M37604	Niger	35234504
135505	M37605	Niger	35234504
135506	M37606	Niger	35234504
135507	M37607	Niger	35234504
135508	M37608	Niger	35234504
135509	M48223	Niger	35234504
135510	M48224	Niger	35234504
135511	M48226	Niger	35234504
135512	M48232	Niger	35234504
135513	M48233	Niger	35234504
135514	M48234	Niger	35234504
135515	M48235	Niger	35234504
135516	M48237	Niger	35234504
135517	M48238	Niger	35234504
135518	M48239	Niger	35234504
135519	M48241	Niger	35234504
135520	M48242	Niger	35234504
135521	M48243	Niger	35234504
135522	M48244	Niger	35234504
135523	M48245	Niger	35234504
135524	M48246	Niger	35234504
135525	M48247	Niger	35234504
135526	M48248	Niger	35234504
135527	M48249	Niger	35234504
135528	M48250	Niger	35234504
135529	M48251	Niger	35234504
135530	M48254	Niger	35234504
135531	M48255	Niger	35234504
135532	M48257	Niger	35234504
135533	M48258	Niger	35234504
135534	M48260	Niger	35234504
135535	M48262	Niger	35234504
135536	M48263	Niger	35234504
135537	M48264	Niger	35234504
135538	M48265	Niger	35234504
135539	M48267	Niger	35234504
135540	M48268	Niger	35234504
135541	M48270	Niger	35234504
135542	M48271	Niger	35234504
135543	M48273	Niger	35234504
135544	M48274	Niger	35234504
135545	M48275	Niger	35234504
135546	M48276	Niger	35234504
135547	M48278	Niger	35234504
135548	M48279	Niger	35234504
135549	M48281	Niger	35234504
135550	M48284	Niger	35234504
135551	M48286	Niger	35234504
135552	M48287	Niger	35234504
135553	M48288	Niger	35234504
135554	M48289	Niger	35234504
135555	M48290	Niger	35234504
135556	M48291	Niger	35234504
135557	M48293	Niger	35234504
135558	M48294	Niger	35234504
135559	M48295	Niger	35234504
135560	M48296	Niger	35234504
135561	M48298	Niger	35234504
135562	M48299	Niger	35234504
135563	M48300	Niger	35234504
135564	M48301	Niger	35234504
